# Supplementary material for: A FOS/NFKB1-associated Hofbauer cell subset mediates placental niche dysregulation in early-onset fetal growth restriction
Source: Front Cell Dev Biol. 2026 May 29;14:1827600. doi: 10.3389/fcell.2026.1827600 (PMC13260124; doi:10.3389/fcell.2026.1827600)
Supplement: Supplementary file 5 [file Table1.xlsx]

## Sheet: Clinical characteristics
	Age(year)	Gestational age (week)	Onset of FGR (week)	Birth weight(g)	Height(meter)	Prepregnant weight(kg)	Prepregnant BMI(kg/m2)	Weight(kg)	BMI(kg/m2)	History of hypertension	History of GDM
NC01	32	39+3		3350	1.6	55	21.4844	54	21.0938	No	No
NC02	26	38+6		2840	1.56	45.5	18.6966	56	23.0112	No	No
NC03	33	39+1		3260	1.53	40	17.0874	51	21.7865	No	No
FGR01	27	39+1	32+2	2450	1.64	57	21.1927	68	25.2826	No	No
FGR02	31	37+2	22+5	2430	1.52	40	17.313	51	22.0741	No	No
FGR03	24	37	32+5	2300	1.6	49	19.1406	57	22.2656	No	No

## Sheet: Sequences of primers
Sequences of primers (5'-3')
Primers	Forward	Reverse
APP	CCTTCTCGTTCCTGACAAGTGC	GGCAGCAACATGCCGTAGTCAT
GDF15	CAACCAGAGCTGGGAAGATTCG	CCCGAGAGATACGCAGGTGCA
FOS	GCCTCTCTTACTACCACTCACC	AGATGGCAGTGACCGTGGGAAT
NFKB1	GCAGCACTACTTCTTGACCACC	TCTGCTCCTGAGCATTGACGTC
NAMPT	AGGGTTACAAGTTGCTGCCACC	CTCCACCAGAACCGAAGGCAAT
HIF1A	TATGAGCCAGAAGAACTTTTAGGC	CACCTCTTTTGGCAAGCATCCTG
CCL3L1	ACTTTGAGACGAGCAGCCAGTG	TTTCTGGACCCACTCCTCACTG
CCL4	GCTTCCTCGCAACTTTGTGGTAG	GGTCATACACGTACTCCTGGAC
CCL4L2	GCCTGCTGCTTTTCTTACACCG	GCAGACTTGCTTGCCTCTTTTGG
β-Actin	CTACCTCATGAAGATCCTCACCGA	TTCTCCTTAATGTCACGCACGATT
